# Supplementary material for: Strength Training Among Male Master Cyclists—Practices, Challenges, and Rationales
Source: J Funct Morphol Kinesiol. 2024 Nov 12;9(4):232. doi: 10.3390/jfmk9040232 (PMC11586982; doi:10.3390/jfmk9040232)
Supplement: Supplementary file 1 [file jfmk-09-00232-s001.zip]

Archive with 1 entries (1 files):
- jfmk-3248103-supplementary.pdf
